# Supplementary material for: Synovial Fluid Characteristics and Pain Recovery Trajectory Following Rehabilitation in Patients with Meniscal Tears: A Retrospective Cohort Study
Source: Healthcare (Basel). 2026 Apr 6;14(7):962. doi: 10.3390/healthcare14070962 (PMC13073586; doi:10.3390/healthcare14070962)
Supplement: Supplementary file 1 [file healthcare-14-00962-s001.zip]

Archive with 1 entries (1 files):
- healthcare-4188895-supplementary.pdf
